# Supplementary material for: The Anionic Polymerization of a tert-Butyl-Carboxylate-Activated Aziridine
Source: Polymers (Basel). 2022 Aug 10;14(16):3253. doi: 10.3390/polym14163253 (PMC9416489; doi:10.3390/polym14163253)
Supplement: Supplementary file 1 [file polymers-14-03253-s001.zip]

Archive with 1 entries (1 files):
- polymers-1839527-supplementary.pdf
